# Supplementary material for: Evidence of the Involvement of a Plus-C Odorant-Binding Protein HparOBP14 in Host Plant Selection and Oviposition of the Scarab Beetle Holotrichia parallela
Source: Insects. 2021 May 10;12(5):430. doi: 10.3390/insects12050430 (PMC8151400; doi:10.3390/insects12050430)
Supplement: Supplementary file 1 [file insects-12-00430-s001.zip]

Archive with 1 entries (1 files):
- insects-1197264-supplementary.pdf
